# Supplementary material for: Unit Root Testing and Estimation in Nonlinear ESTAR Models with Normal and Non-Normal Errors
Source: PLoS One. 2016 Nov 29;11(11):e0166990. doi: 10.1371/journal.pone.0166990 (PMC5127548; doi:10.1371/journal.pone.0166990)
Supplement: S2 File — (TXT) [file pone.0166990.s002.txt]

mydata1.txt
	x		z	y	ylag	delta
1	0	10	0	0	0
2	0	10	0.080124002	0	0
3	0.080124002	10.080124	0.157957975	0.080124002	0
4	0.157957975	10.15795797	1.09210851	0.157957975	0
5	1.09210851	11.09210851	1.434730357	1.09210851	0
6	1.434730357	11.43473036	0.445570502	1.434730357	0
7	0.445570502	10.4455705	12.64649836	0.445570502	0
8	1.323249178	11.32324918	1.19707916	12.64649836	1
9	1.19707916	11.19707916	1.394854007	1.19707916	0
10	1.394854007	11.39485401	3.339142661	1.394854007	0
11	3.339142661	13.33914266	5.00665921	3.339142661	0
12	5.00665921	15.00665921	2.803677186	5.00665921	0
13	2.803677186	12.80367719	3.020776044	2.803677186	0
14	3.020776044	13.02077604	4.921948598	3.020776044	0
15	4.921948598	14.9219486	4.729253084	4.921948598	0
16	4.729253084	14.72925308	4.080704678	4.729253084	0
17	4.080704678	14.08070468	3.607522036	4.080704678	0
18	3.607522036	13.60752204	5.325666749	3.607522036	0
19	5.325666749	15.32566675	4.072508508	5.325666749	0
20	4.072508508	14.07250851	3.472227486	4.072508508	0
21	3.472227486	13.47222749	2.823949436	3.472227486	0
22	2.823949436	12.82394944	2.344020239	2.823949436	0
23	2.344020239	12.34402024	1.759730626	2.344020239	0
24	1.759730626	11.75973063	2.427148745	1.759730626	0
25	2.427148745	12.42714875	10.62389275	2.427148745	0
26	0.311946376	10.31194638	-2.03751623	10.62389275	1
27	-2.03751623	7.96248377	-2.296505844	-2.03751623	0
28	-2.296505844	7.703494156	9.756817363	-2.296505844	0
29	-0.121591318	9.878408682	1.247249321	9.756817363	1
30	1.247249321	11.24724932	0.969241911	1.247249321	0
31	0.969241911	10.96924191	12.65265115	0.969241911	0
32	1.326325577	11.32632558	5.980645503	12.65265115	1
33	5.980645503	15.9806455	7.495239824	5.980645503	0
34	7.495239824	17.49523982	6.942551297	7.495239824	0
35	6.942551297	16.9425513	6.436782518	6.942551297	0
36	6.436782518	16.43678252	6.236299961	6.436782518	0
37	6.236299961	16.23629996	5.137780546	6.236299961	0
38	5.137780546	15.13778055	3.801823373	5.137780546	0
39	3.801823373	13.80182337	3.792884342	3.801823373	0
40	3.792884342	13.79288434	4.217917734	3.792884342	0
41	4.217917734	14.21791773	4.24420008	4.217917734	0
42	4.24420008	14.24420008	3.693184612	4.24420008	0
43	3.693184612	13.69318461	20.07868531	3.693184612	0
44	5.039342657	15.03934266	3.725226154	20.07868531	1
45	3.725226154	13.72522615	3.381406754	3.725226154	0
46	3.381406754	13.38140675	4.115329249	3.381406754	0
47	4.115329249	14.11532925	2.48758017	4.115329249	0
48	2.48758017	12.48758017	2.685302839	2.48758017	0
49	2.685302839	12.68530284	3.43865064	2.685302839	0
50	3.43865064	13.43865064	2.134211466	3.43865064	0
51	2.134211466	12.13421147	2.290406479	2.134211466	0
52	2.290406479	12.29040648	2.30087351	2.290406479	0
53	2.30087351	12.30087351	1.772686464	2.30087351	0
54	1.772686464	11.77268646	-3.398641038	1.772686464	0
55	-3.398641038	6.601358962	-5.675442412	-3.398641038	0
56	-5.675442412	4.324557588	-3.919778439	-5.675442412	0
57	-3.919778439	6.080221561	0.123735255	-3.919778439	0
58	0.123735255	10.12373526	-0.811637943	0.123735255	0
59	-0.811637943	9.188362057	-1.608751235	-0.811637943	0
60	-1.608751235	8.391248765	-0.659254992	-1.608751235	0
61	-0.659254992	9.340745008	-0.734240152	-0.659254992	0
62	-0.734240152	9.265759848	-0.910463765	-0.734240152	0
63	-0.910463765	9.089536235	1.127594412	-0.910463765	0
64	1.127594412	11.12759441	0.883902446	1.127594412	0
65	0.883902446	10.88390245	1.959529908	0.883902446	0
66	1.959529908	11.95952991	1.16081734	1.959529908	0
67	1.16081734	11.16081734	-3.102982452	1.16081734	0
68	-3.102982452	6.897017548	-3.47307251	-3.102982452	0
69	-3.47307251	6.52692749	-2.173201096	-3.47307251	0
70	-2.173201096	7.826798904	-5.405564647	-2.173201096	0
71	-5.405564647	4.594435353	-3.326687873	-5.405564647	0
72	-3.326687873	6.673312127	-3.790416692	-3.326687873	0
73	-3.790416692	6.209583308	-6.7572667	-3.790416692	0
74	-6.7572667	3.2427333	-4.897336413	-6.7572667	0
75	-4.897336413	5.102663587	2.21397561	-4.897336413	0
76	-3.893012195	6.106987805	-3.734642443	2.21397561	1
77	-3.734642443	6.265357557	2.804707656	-3.734642443	0
78	-3.597646172	6.402353828	-3.732994602	2.804707656	1
79	-3.732994602	6.267005398	-3.963770244	-3.732994602	0
80	-3.963770244	6.036229756	-1.925601816	-3.963770244	0
81	-1.925601816	8.074398184	-1.695413795	-1.925601816	0
82	-1.695413795	8.304586205	-1.05428289	-1.695413795	0
83	-1.05428289	8.94571711	11.09364675	-1.05428289	0
84	0.546823374	10.54682337	-0.697154281	11.09364675	1
85	-0.697154281	9.302845719	-0.455567882	-0.697154281	0
86	-0.455567882	9.544432118	1.396406748	-0.455567882	0
87	1.396406748	11.39640675	0.754459431	1.396406748	0
88	0.754459431	10.75445943	0.021614644	0.754459431	0
89	0.021614644	10.02161464	2.812771918	0.021614644	0
90	2.812771918	12.81277192	1.730938347	2.812771918	0
91	1.730938347	11.73093835	4.622820639	1.730938347	0
92	4.622820639	14.62282064	3.501445408	4.622820639	0
93	3.501445408	13.50144541	0.783335417	3.501445408	0
94	0.783335417	10.78333542	-2.745881872	0.783335417	0
95	-2.745881872	7.254118128	-2.690031012	-2.745881872	0
96	-2.690031012	7.309968988	-3.188619269	-2.690031012	0
97	-3.188619269	6.811380731	-3.021902225	-3.188619269	0
98	-3.021902225	6.978097775	-1.658037064	-3.021902225	0
99	-1.658037064	8.341962936	10.43331758	-1.658037064	0
100	0.216658792	10.21665879	---	---		1
